# Supplementary material for: A Portable Dual-Mode Microfluidic Device Integrating RT-qPCR and RT-LAMP for Rapid Nucleic Acid Detection in Point-of-Care Testing
Source: Biosensors (Basel). 2026 Jan 8;16(1):51. doi: 10.3390/bios16010051 (PMC12839313; doi:10.3390/bios16010051)
Supplement: Supplementary file 1 [file biosensors-16-00051-s001.zip]

Archive with 1 entries (1 files):
- biosensors-3989640-supplementary.pdf
